# Supplementary material for: Predicting essential proteins by integrating orthology, gene expressions, and PPI networks
Source: PLoS One. 2018 Apr 10;13(4):e0195410. doi: 10.1371/journal.pone.0195410 (PMC5892885; doi:10.1371/journal.pone.0195410)
Supplement: S1 Table — (XLSX) [file pone.0195410.s001.xlsx]

## Sheet: S1 Table
S1 Table. The essential proteins/genes.
Gene symbol
YML069W
YGL207W
YDL209C
YLR424W
YNL245C
YIR010W
YPL233W
YJL091C
YNL124W
YJL072C
YDL140C
YIL021W
YGR186W
YGR005C
YML010W
YPL063W
YDR288W
YDR365C
YFR003C
YGR002C
YGR046W
YGR198W
YHR085W
YJL010C
YJR012C
YJR136C
YKL088W
YKL195W
YKR038C
YKR079C
YLL034C
YLR132C
YLR145W
YML023C
YNL260C
YNL313C
YPR169W
YLR229C
YER006W
YOL034W
YMR049C
YGR103W
YGR128C
YJL109C
YDR324C
YHR196W
YLR409C
YLR222C
YJL069C
YGR090W
YGR264C
YGR159C
YOR310C
YHR089C
YER025W
YDR060W
YMR229C
YOR206W
YOR361C
YJL033W
YJL050W
YLR002C
YDR293C
YER172C
YER146W
YLR438C-A
YDR378C
YDR473C
YDR429C
YBR154C
YDR432W
YPR137W
YOL021C
YDR280W
YGR095C
YPR110C
YJL011C
YKL144C
YNR003C
YOR116C
YOR341W
YMR131C
YDR364C
YDL084W
YMR091C
YDR303C
YLR033W
YFR037C
YKR008W
YML127W
YOL135C
YER022W
YAL043C
YBR123C
YKL012W
YDR240C
YLR196W
YGR245C
YDL097C
YOR261C
YGL048C
YMR309C
YDR091C
YOR260W
YDR211W
YLR347C
YNL189W
YLL036C
YKL059C
YPR103W
YOL038W
YML092C
YBL074C
YOR335C
YDR361C
YCR093W
YMR128W
YGL099W
YGL122C
YJL061W
YOL010W
YBR049C
YNL282W
YMR239C
YIL078W
YDR172W
YKL014C
YBR236C
YNR016C
YLR359W
YPR180W
YLR127C
YIL062C
YNR035C
YJR065C
YDL029W
YBR234C
YBR200W
YKR068C
YBR254C
YJL031C
YHR086W
YLR175W
YAL035W
YER168C
YPR025C
YNR052C
YFR028C
YAL041W
YBR160W
YBR135W
YLR314C
YOL139C
YDL165W
YLR103C
YBR202W
YDL126C
YGR048W
YPR016C
YER126C
YKR081C
YMR213W
YLR117C
YGL130W
YDR301W
YLR115W
YKR002W
YNL317W
YMR061W
YLR277C
YAL032C
YOR250C
YDR228C
YBR155W
YDL145C
YFR051C
YDL067C
YNL232W
YGR195W
YBR158W
YKL139W
YMR240C
YJL005W
YNL138W
YGR155W
YNL118C
YHR164C
YAR007C
YPR175W
YBR247C
YNL132W
YCL059C
YDL060W
YOR056C
YFL024C
YOR244W
YNL061W
YNL110C
YML126C
YML130C
YBR102C
YDR021W
YJR093C
YLR060W
YER136W
YGL142C
YOL123W
YOL133W
YMR288W
YML049C
YBR011C
YIL026C
YPL082C
YER036C
YER082C
YCR057C
YHR170W
YDR037W
YOR181W
YDR062W
YNL147W
YNL006W
YDL087C
YPR182W
YIL061C
YLR298C
YBR142W
YLR163C
YDL003W
YBL023C
YGL201C
YBR253W
YER148W
YOR160W
YHR023W
YOR326W
YGL091C
YDL208W
YPL043W
YJL041W
YMR047C
YML065W
YBR060C
YJL002C
YPR107C
YEL058W
YCR012W
YBL105C
YBL035C
YBR167C
YGL011C
YDR243C
YGR091W
YPR178W
YBR152W
YGL120C
YPL151C
YHR165C
YBR079C
YPR041W
YMR308C
YER171W
YGL137W
YJR068W
YBR087W
YGL044C
YDR404C
YHR088W
YFR004W
YFR052W
YDL147W
YKL145W
YKL193C
YDR164C
YLR208W
YDL195W
YPL094C
YDR170C
YNL007C
YDR088C
YDR189W
YFL008W
YJL074C
YGR074W
YOR159C
YFL017W-A
YGR274C
YGR116W
YGL112C
YBR198C
YPR088C
YLR005W
YDR311W
YGL022W
YPR086W
YBR143C
YML098W
YDR167W
YMR028W
YOR194C
YNL088W
YPL203W
YLR212C
YEL002C
YCR072C
YNL207W
YDR196C
YKL095W
YNR046W
YDL220C
YPL204W
YFL038C
YHR197W
YER133W
YNL113W
YMR001C
YJL164C
YKL166C
YBR109C
YKL210W
YNL312W
YLR291C
YGR083C
YOR319W
YJR076C
YHR107C
YLR293C
YGR280C
YDL164C
YBR055C
YDL013W
YLL050C
YOR229W
YOL100W
YJR007W
YDL132W
YPR111W
YOL094C
YPR015C
YDR328C
YNL161W
YPR165W
YIL046W
YGL116W
YOR174W
YER112W
YMR093W
YMR146C
YDR113C
YLR097C
YDR394W
YCR088W
YLR383W
YPR104C
YDR398W
YER125W
YNL244C
YJL173C
YMR235C
YKL021C
YFL009W
YPL126W
YMR059W
YLR340W
YMR094W
YER012W
YPL115C
YDR177W
YJR042W
YKL108W
YKL189W
YML064C
YLR403W
YDR395W
YHR082C
YJL157C
YLR186W
YIL142W
YOR272W
YJL090C
YDL193W
YIL063C
YDR460W
YAR019C
YBR136W
YMR198W
YDL043C
YPL235W
YIL147C
YHR188C
YNL290W
YGL213C
YOR353C
YJR022W
YBL026W
YHR166C
YPL153C
YBR088C
YDR267C
YHR186C
YIL143C
YDR510W
YLL011W
YDR339C
YOL102C
YHR014W
YGL003C
YDL017W
YNL182C
YKL078W
YPL131W
YHR169W
YJR017C
YDR499W
YMR117C
YDR016C
YDR201W
YHR122W
YGL061C
YOL149W
YJR141W
YMR032W
YMR236W
YNL258C
YOR117W
YJL184W
YOL130W
YDR376W
YGL155W
YDL155W
YGR113W
YPR082C
YIL150C
YDR236C
YGR267C
YHR128W
YGL150C
YER127W
YKL205W
YJR135C
YMR112C
YGR158C
YAL034W-A
YML031W
YFR002W
YOL069W
YGR119C
YOR362C
YJL001W
YMR314W
YER023W
YBR237W
YLR071C
YOR210W
YDL150W
YGL189C
YJL025W
YMR270C
YMR079W
YNL287W
YDL212W
YDL098C
YKR037C
YDR308C
YDR292C
YHR084W
YLR305C
YDR416W
YML015C
YPR048W
YKL028W
YDR472W
YDL064W
YDL089W
YDR013W
YFR042W
YGR024C
YGR278W
YGR294W
YHR083W
YJR072C
YKR022C
YKR083C
YLR215C
YML068W
YML114C
YPR105C
YDR002W
YKL052C
YKL022C
YBL084C
YPR101W
YMR168C
YLR129W
YER157W
YGR120C
YJR112W
YPR144C
YDL148C
YPL209C
YPR133C
YDR449C
YGR156W
YNL222W
YKL018W
YIL144W
YGL093W
YPL093W
YNR053C
YLR009W
YDL014W
YCR052W
YGR047C
YDL153C
YDR145W
YPL011C
YMR005W
YMR227C
YKL099C
YML093W
YKL089W
YNL271C
YJL194W
YGR218W
YGR098C
YOR232W
YJL076W
YJL203W
YIL022W
YJL081C
YHR005C
YOR036W
YPL268W
YLR182W
YNL102W
YPR181C
YOR148C
YGL166W
YFL039C
YHR099W
YBR211C
YGR179C
YNL172W
YGL180W
YKL013C
YPR034W
YMR033W
YIL126W
YIL004C
YOL078W
YKL203C
YER093C
YML077W
YDR246W
YER016W
YGR246C
YBL097W
YPR161C
YIL129C
YLR310C
YKL101W
YDR054C
YOR057W
YGL113W
YLR274W
YJR046W
YPR120C
YGL238W
YBR112C
YDR052C
YOR046C
YIR006C
YOR372C
YDR373W
YNL062C
YDR224C
YHR148W
YNL075W
YJL034W
YJR045C
YDL108W
YMR296C
YHR098C
YEL032W
YPR168W
YHR058C
YBR193C
YPL169C
YGL106W
YIL106W
YDL028C
YKL186C
YFL005W
YCL054W
YLR197W
YOL144W
YNL251C
YLR007W
YOR098C
YOR106W
YKL196C
YLL004W
YER165W
YNL267W
YNL262W
YJR006W
YNL216W
YOR217W
YCL028W
YPR010C
YOR340C
YOL005C
YPR187W
YHR062C
YKL125W
YBL014C
YDR087C
YCR035C
YGL233W
YBL050W
YDR498C
YIL109C
YPR055W
YGR009C
YLR026C
YMR197C
YOR076C
YNL243W
YDR489W
YGL098W
YFR031C
YER018C
YHR172W
YNL126W
YJL143W
YNR017W
YDR086C
YDR082W
YLR010C
YBL034C
YLR045C
YDR381W
YPL237W
YHR005C-A
YBR091C
YOR297C
YJL054W
YGL145W
YDR468C
YGR082W
YNL131W
YMR203W
YDR390C
YOR075W
YDR470C
YPL020C
YDR323C
YPL045W
YNL197C
YDR325W
YDR212W
YNL263C
YGR172C
YOR373W
YER008C
YPL255W
YLR078C
YOR257W
YLL003W
YGL092W
YGL172W
YDR180W
YDR356W
YNL044W
YGL073W
YOR103C
YDL232W
YMR149W
YOR254C
YLR008C
YDR168W
YPL228W
YMR276W
YFR027W
YDR123C
YPR019W
YER009W
YIL115C
YGL097W
YER070W
YML043C
YPL218W
YOR329C
YKR062W
YNR026C
YNL272C
YFR050C
YOR157C
YKL058W
YDL235C
YJL019W
YKL112W
YMR043W
YDL102W
YBR024W
YNL039W
YJL085W
YDL207W
YGL075C
YDL030W
YIL118W
YOR095C
YOR151C
YIL075C
YLR166C
YDR166C
YIL068C
YKL006C-A
YIL104C
YGR185C
YFL037W
YFL029C
YPL085W
YKR086W
YNR011C
YNL225C
YKL042W
YKL049C
YGR060W
YJL125C
YPL075W
YPL242C
YNL103W
YJR002W
YLR457C
YPL211W
YBR168W
YOR122C
YNL221C
YBR257W
YGR030C
YDR478W
YAL033W
YBL041W
YER013W
YER094C
YJL026W
YOR224C
YDR045C
YOR294W
YER021W
YDR427W
YOR259C
YAR008W
YLR105C
YPL124W
YOR110W
YML085C
YIR015W
YER005W
YLR272C
YGR140W
YER029C
YLR141W
YDR118W
YMR260C
YNL188W
YIR008C
YER106W
YKL004W
YGL008C
YOR020C
YJL104W
YDL058W
YDL120W
YBR080C
YCL043C
YLR116W
YEL020W-A
YLR321C
YDR023W
YLR075W
YHR072W
YLR100W
YMR268C
YNL020C
YAL003W
YHR143W-A
YLR147C
YLR430W
YPR056W
YOR370C
YDR190C
YDR130C
YOL127W
YML105C
YPR094W
YPL213W
YNR038W
YEL034W
YHR068W
YAL001C
YKL154W
YDR231C
YIR012W
YMR218C
YDR407C
YHR118C
YMR301C
YDL141W
YPR108W
YMR277W
YBL003C
YGL123W
YBL004W
YLR459W
YLR086W
YDL008W
YFR029W
YDR238C
YHR069C
YHR102W
YLR249W
YKL035W
YGL068W
YDR389W
YCL067C
YGR013W
YLR027C
YOR249C
YLR240W
YEL019C
YDL105W
YBR110W
YEL026W
YLR223C
YNR054C
YDL015C
YGR175C
YHR007C
YDR233C
YLR440C
YPR040W
YPL146C
YOR204W
YER019C-A
YJL035C
YPL076W
YPL175W
YMR164C
YNL310C
YOR119C
YPR176C
YGL225W
YIR022W
YHR024C
YDL217C
YCL017C
YCL031C
YDL007W
YDL031W
YDL055C
YDL092W
YDL103C
YDL139C
YDL143W
YDR044W
YDR141C
YDR235W
YDR299W
YDR353W
YDR362C
YDR397C
YEL044W
YEL055C
YER048W-A
YER147C
YFL002C
YFL023W
YGL014W
YGL111W
YGR075C
YGR251W
YGR253C
YGR277C
YHR042W
YIL051C
YIL091C
YIL137C
YJR041C
YJR067C
YJR089W
YKL104C
YKL122C
YKL172W
YKL173W
YKR025W
YKR071C
YLR022C
YLR153C
YLR275W
YLR336C
YLR371W
YLR375W
YML025C
YML046W
YML091C
YMR071C
YMR108W
YMR200W
YNL059C
YNL137C
YNL151C
YNL162W
YNL247W
YNL256W
YNL261W
YNL308C
YOL097C
YOR048C
YOR168W
YOR207C
YPL012W
YPL016W
YPL028W
YPL105C
YPL122C
YPL160W
YPL190C
YPL207W
YPL217C
YPL231W
YPR162C
YPR190C
YDL111C
YDR047W
YDR532C
YHR070W
YMR113W
YNL112W
YOL142W
YOL146W
YOR236W
YPL243W
YFL045C
YLL018C
YLR106C
YOL120C
YHR019C
YOL077C
YBR265W
YLR088W
YJL111W
YOR281C
YGL171W
YPR112C
YPL266W
YKL045W
YDR041W
YGL128C
YPL083C
YDL166C
YGL245W
YDR434W
YGL001C
YPL007C
YJL039C
YFL022C
YPL128C
YPL210C
YGL018C
YMR076C
YOR233W
YPR125W
YIL019W
YBR070C
YGL047W
YMR298W
YPR143W
YLR276C
YPL125W
YLR378C
YNL178W
YIL003W
YJL014W
YOR166C
YER038C
YGL040C
YHR009C
YHR074W
YML125C
YNL152W
YOR167C
YNL246W
YPR124W
YKL082C
YPR035W
YKL152C
YGR191W
YDR160W
YGR029W
YIR011C
YGR094W
YJL097W
YBL020W
YBL102W
YBR002C
YBR004C
YBR106W
YBR243C
YBR256C
YDR151C
YDR188W
YDR226W
YDR331W
YDR412W
YER159C
YGL029W
YGL055W
YGR065C
YJR049C
YKL165C
YLL031C
YLR397C
YMR070W
YNL002C
YOR145C
YPL010W
YPL117C
YPR113W
YKL141W
YDR050C
YGR099W
YFL017C
YOR143C
YAL012W
YBR029C
YBR153W
YBR252W
YDL045C
YDR531W
YGL065C
YGL247W
YJR003C
YJR013W
YJR057W
YKL019W
YKL192C
YNL149C
YNL181W
YPR085C
YBL030C
YJL008C
YDR505C
YPL137C
YLR195C
YKL033W
YKL060C
YLL035W
YMR179W
YJR064W
YJL167W
YNL036W
YMR212C
YLR259C
YJL198W
YBL018C
YLR323C
YGL030W
YHR065C
YDR367W
YLR167W
YHR036W
YHR190W
YCL052C
YGR216C
YIL048W
YIL171W
YJL012C
YOR287C
YNL241C
YNL026W
YOR060C
YJR123W
YOL040C
YOL026C
YOR176W
YKR063C
YOR004W
YOR336W
YGL084C
YBR196C
YDR208W
YDR232W
YGR147C
YHR101C
YJR016C
YJR095W
YKL182W
YLR066W
YLR355C
YMR208W
YOR256C
YPR183W
YDR464W
YGR145W
YLR454W
YBR038W
YLR243W
YIL031W
YHL015W
YNL163C
YIL083C
YMR290C
YKL180W
YOR063W
YAL038W
YOR293W
YDR064W
YFR005C
YLL008W
YAL025C
YBR121C
RDN25-1
YPL252C
YBL092W
YBL076C
YHR020W
YNL306W
YNR043W
YPR033C
YER043C
YLR059C
YJL156C
YDR341C
YJL087C
YBR140C
YER003C
YNL038W
YMR211W
YOR262W
YPL143W
YLR029C
YOR074C
YDR420W
YIR004W
YGL103W
YOR295W
YGR211W
YLR220W
YLR316C
YDL004W
YJL123C
YMR134W
YLR051C
YDR454C
YDR081C
YER060W
YKL037W
YPR186C
YCL004W
YGR244C
YOL022C
YKL024C
YNL240C
YMR281W
YDR437W
YDR487C
YDR527W
YJL174W
YOR149C
YNL158W
YKR075C
YOR271C
YGL236C
YOR182C
YKR004C
YML128C
YER104W
YBR192W
YDR182W
YDL205C
YLR013W
YCR096C
YMR220W
YMR185W
YCR054C
YMR013C
YBL040C
YOL066C
YHR040W
YDR302W
YGL169W
YOR278W
