# Supplementary material for: Predicting essential proteins by integrating orthology, gene expressions, and PPI networks
Source: PLoS One. 2018 Apr 10;13(4):e0195410. doi: 10.1371/journal.pone.0195410 (PMC5892885; doi:10.1371/journal.pone.0195410)
Supplement: S2 Table — (XLSX) [file pone.0195410.s002.xlsx]

## Sheet: S2 Table
S2 Table. The top 100 predicted essential candidates by OGN with alpha=0.3
proteins	OGN	DC	OS	essentiality
YNL255C	0.805396	1121	0.808081	0
YNL209W	0.7	2002	0	0
YJR045C	0.643371	525	0.939394	1
YFL002C	0.580819	362	0.888889	1
YKR081C	0.559206	246	0.929293	1
YLL013C	0.54391	1719	0.626263	0
YOR310C	0.530455	171	0.929293	1
YDL014W	0.468786	169	0.969697	1
YNL110C	0.461743	159	0.707071	1
YPL093W	0.457224	128	0.959596	1
YDR060W	0.455243	140	0.858586	1
YCR057C	0.454305	113	0.959596	1
YGL120C	0.454117	168	0.89899	1
YLR175W	0.451715	160	0.939394	1
YMR229C	0.448963	196	0.737374	1
YGR103W	0.437443	131	0.919192	1
YBR160W	0.432928	548	0.959596	1
YKL009W	0.429362	102	0.959596	0
YMR290C	0.419727	112	0.939394	1
YPR016C	0.41819	114	0.919192	1
YER151C	0.414558	421	0.555556	0
YOL077C	0.412415	86	0.979798	1
YNL061W	0.410272	103	0.959596	1
YNL207W	0.408026	106	0.979798	1
YPR010C	0.404781	136	0.949495	1
YBR247C	0.404562	102	0.929293	1
YCL059C	0.403269	97	0.909091	1
YMR049C	0.402432	120	0.939394	1
YGR090W	0.401996	124	0.868687	1
YNR051C	0.399146	364	0.383838	0
YER165W	0.39861	193	0.969697	1
YOR206W	0.392557	95	0.878788	1
YER006W	0.389323	110	0.848485	1
YNL132W	0.384279	101	0.949495	1
YOR272W	0.383219	71	0.909091	1
YPL043W	0.381741	87	0.89899	1
YLR009W	0.381301	63	0.929293	1
YDR496C	0.380577	80	0.909091	0
YOR063W	0.379833	111	0.949495	1
YPL217C	0.375083	87	0.909091	1
YER126C	0.370886	56	0.949495	1
YJR002W	0.369832	79	0.858586	1
YNR053C	0.366732	79	0.949495	1
YER082C	0.364822	77	0.949495	1
YER148W	0.363991	138	0.979798	1
YDL147W	0.360002	97	0.979798	1
YPL131W	0.358251	104	0.89899	1
YPL211W	0.357998	55	0.949495	1
YOL021C	0.356922	38	0.989899	1
YPR112C	0.356817	51	0.929293	1
YGR220C	0.355499	53	0.89899	0
YLR197W	0.355307	92	0.89899	1
YHR089C	0.354798	82	0.858586	1
YDR324C	0.351286	76	0.757576	1
YCR072C	0.350391	43	0.969697	1
YHR170W	0.349614	63	0.959596	1
YDR012W	0.349556	77	0.959596	0
YGL099W	0.349222	62	0.909091	1
YOR361C	0.348556	84	0.949495	1
YGR245C	0.34814	56	0.929293	1
YJL109C	0.347449	85	0.767677	1
YMR093W	0.347276	51	0.919192	1
YDL060W	0.346601	59	0.959596	1
YBL072C	0.344764	76	0.979798	0
YHL004W	0.343733	82	0.616162	0
YNL112W	0.343554	63	0.979798	1
YPL012W	0.343549	92	0.838384	1
YDL208W	0.343174	65	0.909091	1
YDL031W	0.342515	52	0.909091	1
YLR340W	0.34207	124	0.959596	1
YLR409C	0.340689	39	0.939394	1
YHR088W	0.339996	50	0.909091	1
YNL178W	0.339164	91	0.979798	1
YLL008W	0.33879	75	0.888889	1
YOR224C	0.338336	65	0.979798	1
YPR041W	0.337507	56	0.959596	1
YPL178W	0.33706	173	0.89899	0
YPR110C	0.336894	118	0.929293	1
YNR046W	0.336802	63	0.878788	1
YOR207C	0.335868	51	0.979798	1
YOR261C	0.334934	67	0.989899	1
YLR196W	0.334876	85	0.909091	1
YLR075W	0.334661	87	0.969697	1
YOL038W	0.334525	60	0.979798	1
YLR347C	0.334365	114	0.939394	1
YLR002C	0.3341	62	0.868687	1
YNL002C	0.333623	295	0.040404	1
YOR362C	0.333314	64	0.969697	1
YDL064W	0.33319	138	0.909091	1
YLR222C	0.333107	50	0.909091	1
YNL075W	0.332373	45	0.939394	1
YNL189W	0.331881	208	0.979798	1
YFL039C	0.33055	146	0.989899	1
YAL035W	0.330132	75	0.929293	1
YJL069C	0.329859	45	0.878788	1
YBR154C	0.32984	83	0.909091	1
YJR123W	0.328678	76	0.959596	1
YDR280W	0.328661	39	0.929293	1
YLL011W	0.32807	41	0.939394	1
YBR198C	0.328047	166	0.909091	1
